# Supplementary material for: Study of the Chemical Composition of Rosa beggeriana Schrenk’s Fruits and Leaves
Source: Plants (Basel). 2023 Sep 18;12(18):3297. doi: 10.3390/plants12183297 (PMC10536339; doi:10.3390/plants12183297)
Supplement: Supplementary file 1 [file plants-12-03297-s001.zip]

Archive with 1 entries (1 files):
- plants-2517924-supplementary.pdf
